# Supplementary material for: Dipropyleneglycol Dimethylether, New Green Solvent for Solid-Phase Peptide Synthesis: Further Challenges to Improve Sustainability in the Development of Therapeutic Peptides
Source: Pharmaceutics. 2023 Jun 20;15(6):1773. doi: 10.3390/pharmaceutics15061773 (PMC10304503; doi:10.3390/pharmaceutics15061773)
Supplement: Supplementary file 1 [file pharmaceutics-15-01773-s001.zip]

Archive with 1 entries (1 files):
- pharmaceutics-2451357-supplementary.pdf
